# Supplementary material for: Structural Characterization of Polygonatum Cyrtonema Polysaccharide and Its Immunomodulatory Effects on Macrophages
Source: Molecules. 2024 Apr 30;29(9):2076. doi: 10.3390/molecules29092076 (PMC11085417; doi:10.3390/molecules29092076)
Supplement: Supplementary file 1 [file molecules-29-02076-s001.zip]

Archive with 1 entries (1 files):
- molecules-2946044-supplementary.pdf
